# Supplementary material for: Review of Podothrips from China (Thysanoptera, Phlaeothripidae), with one new species and three new records
Source: Zookeys. 2019 Oct 23;882:41–9. doi: 10.3897/zookeys.882.39029 (PMC6821825; doi:10.3897/zookeys.882.39029)
Supplement: XML Treatment for Podothrips [file zookeys.882.39029-treatment1.xml]

<!DOCTYPE tp:taxon-treatment
  PUBLIC "-//TaxonX//DTD Taxonomic Treatment Publishing DTD v0 20100105//EN" "tax-treatment-NSO.dtd">
<tp:taxon-treatment xmlns:tp="http://www.plazi.org/taxpub"><tp:treatment-meta><kwd-group><label>Taxon classification</label><kwd><named-content xmlns:xlink="http://www.w3.org/1999/xlink" content-type="kingdom">Animalia</named-content></kwd><kwd><named-content xmlns:xlink="http://www.w3.org/1999/xlink" content-type="order">Thysanoptera</named-content></kwd><kwd><named-content xmlns:xlink="http://www.w3.org/1999/xlink" content-type="family">Phlaeothripidae</named-content></kwd></kwd-group><mixed-citation publication-type="journal"><person-group><name><surname>Dang</surname><given-names>Li-Hong</given-names></name><name><surname>Zhao</surname><given-names>Le</given-names></name><name><surname>Wang</surname><given-names>Xia</given-names></name><name><surname>Qiao</surname><given-names>Ge-Xia</given-names></name></person-group><article-title>Review of <italic><tp:taxon-name><tp:taxon-name-part taxon-name-part-type="genus" reg="Podothrips">Podothrips</tp:taxon-name-part></tp:taxon-name></italic> from China (<tp:taxon-name><tp:taxon-name-part taxon-name-part-type="order">Thysanoptera</tp:taxon-name-part></tp:taxon-name>, <tp:taxon-name><tp:taxon-name-part taxon-name-part-type="family">Phlaeothripidae</tp:taxon-name-part></tp:taxon-name>), with one new species and three new records</article-title><source>Zookeys</source><day>23</day><month>10</month><year>2019</year><volume>882</volume><fpage>41</fpage><lpage>49</lpage><pub-id pub-id-type="doi">10.3897/zookeys.882.39029</pub-id></mixed-citation></tp:treatment-meta><tp:nomenclature><tp:taxon-name><object-id xmlns:xlink="http://www.w3.org/1999/xlink" content-type="arpha" xlink:type="simple">5B00C5C5-85FD-50C9-8453-7B3988FF07FC</object-id>
            <tp:taxon-name-part taxon-name-part-type="genus" reg="Podothrips">Podothrips</tp:taxon-name-part>
          </tp:taxon-name><tp:taxon-authority>Hood</tp:taxon-authority><tp:nomenclature-citation-list><tp:nomenclature-citation><tp:taxon-name>
                <tp:taxon-name-part taxon-name-part-type="genus" reg="Podothrips">Podothrips</tp:taxon-name-part>
              </tp:taxon-name><comment>Hood, 1913: 67. Type species: <tp:taxon-name><tp:taxon-name-part taxon-name-part-type="genus" reg="Podothrips">Podothrips</tp:taxon-name-part> <tp:taxon-name-part taxon-name-part-type="species" reg="semiflavus">semiflavus</tp:taxon-name-part></tp:taxon-name> Hood.</comment></tp:nomenclature-citation></tp:nomenclature-citation-list></tp:nomenclature><tp:treatment-sec sec-type="diagnosis" id="SECID0EJIAC"><title>Diagnosis.</title><p>Small sized, usually bicoloured brown and yellow, but a few uniformly brown. Head smooth, longer than wide, with one pair of postocular setae; antennae eight-segmented, segment III with one or two sense cones, IV with two or three. Pronotum well developed, <abbrev xmlns:xlink="http://www.w3.org/1999/xlink" xlink:title="anteromarginal" id="ABBRID0EPIAC" xlink:type="simple">am</abbrev> always minute; notopleural sutures complete; basantra usually longer than wide; fore tarsus with tooth on inner surface, fore tibia often with a sub-apical tubercle or tooth. Mesopresternum complete, boat-shaped. Metathoracic sternopleural sutures well developed. Forewing fully developed, slightly constricted medially, with or without duplicated cilia. Pelta bell-shaped. Abdominal tergites II–VII each with two pairs of wing-retaining setae. Tube shorter than head, anal setae long than tube.</p></tp:treatment-sec><tp:treatment-sec sec-type="comments" id="SECID0ETIAC"><title>Comments.</title><p>This genus is closely related to <italic><tp:taxon-name><tp:taxon-name-part taxon-name-part-type="genus" reg="Praepodothrips">Praepodothrips</tp:taxon-name-part></tp:taxon-name></italic> with which it shares most morphological characters, but it differs in having larger basantra. It is also similar to <italic><tp:taxon-name><tp:taxon-name-part taxon-name-part-type="genus" reg="Karnyothrips">Karnyothrips</tp:taxon-name-part></tp:taxon-name></italic> and <italic><tp:taxon-name><tp:taxon-name-part taxon-name-part-type="genus" reg="Okajimathrips">Okajimathrips</tp:taxon-name-part></tp:taxon-name></italic>, but <italic><tp:taxon-name><tp:taxon-name-part taxon-name-part-type="genus" reg="Podothrips">Podothrips</tp:taxon-name-part></tp:taxon-name></italic> can be recognised by the developed basantra and metathoracic sternopleural sutures (<italic><tp:taxon-name><tp:taxon-name-part taxon-name-part-type="genus" reg="Karnyothrips">Karnyothrips</tp:taxon-name-part></tp:taxon-name></italic> species have normal basantra and metathoracic sternopleural sutures absent), and the pronotal notopleural sutures complete (<italic><tp:taxon-name><tp:taxon-name-part taxon-name-part-type="genus" reg="Okajimathrips">Okajimathrips</tp:taxon-name-part></tp:taxon-name></italic> with pronotal notopleural sutures incomplete).</p></tp:treatment-sec></tp:taxon-treatment>
