# Supplementary material for: Review of Podothrips from China (Thysanoptera, Phlaeothripidae), with one new species and three new records
Source: Zookeys. 2019 Oct 23;882:41–9. doi: 10.3897/zookeys.882.39029 (PMC6821825; doi:10.3897/zookeys.882.39029)
Supplement: XML Treatment for Podothrips femoralis [file zookeys.882.39029-treatment2.xml]

<!DOCTYPE tp:taxon-treatment
  PUBLIC "-//TaxonX//DTD Taxonomic Treatment Publishing DTD v0 20100105//EN" "tax-treatment-NSO.dtd">
<tp:taxon-treatment xmlns:tp="http://www.plazi.org/taxpub"><tp:treatment-meta><kwd-group><label>Taxon classification</label><kwd><named-content xmlns:xlink="http://www.w3.org/1999/xlink" content-type="kingdom">Animalia</named-content></kwd><kwd><named-content xmlns:xlink="http://www.w3.org/1999/xlink" content-type="order">Thysanoptera</named-content></kwd><kwd><named-content xmlns:xlink="http://www.w3.org/1999/xlink" content-type="family">Phlaeothripidae</named-content></kwd></kwd-group><mixed-citation publication-type="journal"><person-group><name><surname>Dang</surname><given-names>Li-Hong</given-names></name><name><surname>Zhao</surname><given-names>Le</given-names></name><name><surname>Wang</surname><given-names>Xia</given-names></name><name><surname>Qiao</surname><given-names>Ge-Xia</given-names></name></person-group><article-title>Review of <italic><tp:taxon-name><tp:taxon-name-part taxon-name-part-type="genus" reg="Podothrips">Podothrips</tp:taxon-name-part></tp:taxon-name></italic> from China (<tp:taxon-name><tp:taxon-name-part taxon-name-part-type="order">Thysanoptera</tp:taxon-name-part></tp:taxon-name>, <tp:taxon-name><tp:taxon-name-part taxon-name-part-type="family">Phlaeothripidae</tp:taxon-name-part></tp:taxon-name>), with one new species and three new records</article-title><source>Zookeys</source><day>23</day><month>10</month><year>2019</year><volume>882</volume><fpage>41</fpage><lpage>49</lpage><pub-id pub-id-type="doi">10.3897/zookeys.882.39029</pub-id></mixed-citation></tp:treatment-meta><tp:nomenclature><tp:taxon-name><object-id xmlns:xlink="http://www.w3.org/1999/xlink" content-type="arpha" xlink:type="simple">97EECDDC-A08A-57EE-81E6-279D4690F736</object-id>
            <tp:taxon-name-part taxon-name-part-type="genus" reg="Podothrips">Podothrips</tp:taxon-name-part>
            <tp:taxon-name-part taxon-name-part-type="species" reg="femoralis">femoralis</tp:taxon-name-part>
            <object-id xmlns:xlink="http://www.w3.org/1999/xlink" content-type="zoobank" xlink:type="simple">http://zoobank.org/923F14E1-B82B-436B-BF21-6C52B121770C</object-id>
          </tp:taxon-name><tp:taxon-authority>Dang &amp; Qiao</tp:taxon-authority><tp:taxon-status xmlns:xlink="http://www.w3.org/1999/xlink" xlink:type="simple">sp. nov.</tp:taxon-status><xref ref-type="fig" rid="F1">Figs 1</xref><xref ref-type="fig" rid="F2">, 7</xref><xref ref-type="fig" rid="F2">, 12</xref><xref ref-type="fig" rid="F2">, 13–16</xref><xref ref-type="fig" rid="F3">, 20</xref><xref ref-type="fig" rid="F3">, 22</xref></tp:nomenclature><tp:treatment-sec sec-type="Female macroptera" id="SECID0E6EAE"><title>Female macroptera.</title><p>Bicoloured with head, thorax and abdominal segments VIII–X brown, I–VII yellow but III–VII with brown median area; antennal segment I brown, II yellow with brown basal part, III–VII uniform yellow with VI–VII a little darker apex, VIII brown. All legs yellow with fore and middle coxae and fore femora brown (Fig. <xref ref-type="fig" rid="F3">20</xref>).</p><p>Head 1.2 times as long as wide, cheeks distinctly constricted towards base (Fig. <xref ref-type="fig" rid="F1">1</xref>); ocellar setae minute; postocular setae pointed at tips, half the length of eye, wide apart from each other (Fig. <xref ref-type="fig" rid="F1">1</xref>). Mouth-cone short, maxillary stylets reaching base of postocular setae, maxillary bridge present. Antennal segment sense cones: III with 1+1, IV with 1+1<sup>1</sup>, V with 2+2, VI with 1<sup>1</sup>+2, VII with 1 dorsal (Fig. <xref ref-type="fig" rid="F2">7</xref>).</p><p>Pronotum with no sculpture, <abbrev xmlns:xlink="http://www.w3.org/1999/xlink" xlink:title="anteromarginal" id="ABBRID0E4FAE" xlink:type="simple">am</abbrev> reduced, <abbrev xmlns:xlink="http://www.w3.org/1999/xlink" xlink:title="anteroangular" id="ABBRID0EBGAE" xlink:type="simple">aa</abbrev>, <abbrev xmlns:xlink="http://www.w3.org/1999/xlink" xlink:title="midlateral" id="ABBRID0EFGAE" xlink:type="simple">ml</abbrev>, <abbrev xmlns:xlink="http://www.w3.org/1999/xlink" xlink:title="epimeral" id="ABBRID0EJGAE" xlink:type="simple">epim</abbrev>, and <abbrev xmlns:xlink="http://www.w3.org/1999/xlink" xlink:title="posteroangular" id="ABBRID0ENGAE" xlink:type="simple">pa</abbrev> setae well developed with expanded apices, <abbrev xmlns:xlink="http://www.w3.org/1999/xlink" xlink:title="epimeral" id="ABBRID0ERGAE" xlink:type="simple">epim</abbrev> setae longest; notopleural sutures complete; basantra well developed, longer than wide (Fig. <xref ref-type="fig" rid="F1">1</xref>). Metanotum almost smooth; metathoracic sternopleural sutures well developed (Fig. <xref ref-type="fig" rid="F3">22</xref>). Fore femur expanded; fore tibia with a distinct apical tooth; fore tarsal tooth developed (Fig. <xref ref-type="fig" rid="F1">1</xref>). Fore wings slightly constricted medially, without duplicated cilia, sub-basal wing setae equal with length, S1 and S2 expanded at apex, S3 acute (Fig. <xref ref-type="fig" rid="F2">12</xref>).</p><p>Pelta hat-shaped with pair of campaniform sensilla (Fig. <xref ref-type="fig" rid="F2">14</xref>); tergites II–VII with two pairs of wing-retaining setae (Fig. <xref ref-type="fig" rid="F2">15</xref>); abdominal tergite IX setae S1 and S2 pointed at apex, shorter than tube; tube 0.54 times as long as head; anal setae 1.7 times as long as tube (Fig. <xref ref-type="fig" rid="F2">16</xref>).</p></tp:treatment-sec><tp:treatment-sec sec-type="description" id="SECID0ETHAE"><title>Measurements</title><p>(holotype female, in µm). Total length 2440. Head length 260, width across behind eyes210; eye length 85, width 55; postocular setae length 40. Antenna length 440, I–VIII length (width): 35(40), 50(30),55(25),60(30),55(25),50(25),52(25),35(22). Pronotum length 235, width 235; <abbrev xmlns:xlink="http://www.w3.org/1999/xlink" xlink:title="anteroangular" id="ABBRID0EZHAE" xlink:type="simple">aa</abbrev> 12, <abbrev xmlns:xlink="http://www.w3.org/1999/xlink" xlink:title="midlateral" id="ABBRID0E4HAE" xlink:type="simple">ml</abbrev> 12, <abbrev xmlns:xlink="http://www.w3.org/1999/xlink" xlink:title="epimeral" id="ABBRID0EBIAE" xlink:type="simple">epim</abbrev> 45, <abbrev xmlns:xlink="http://www.w3.org/1999/xlink" xlink:title="posteroangular" id="ABBRID0EFIAE" xlink:type="simple">pa</abbrev> 17. Fore wing length 960, sub-basal setae S1-S3 length 20, 15, 15. Pelta length 75, width 130.Tube length 140, anal setae length 240.</p></tp:treatment-sec><tp:treatment-sec sec-type="material" id="SECID0EJIAE"><title>Specimens examined.</title><p>Holotype female. CHINA, Yunnan, Mengla County, on Bamboo leaves, 22.iv.1997, Y.F. Han. Paratype: one female with same data as holotype; one female, Fujian Prov., Xiamen City, on Bamboo leaves, 29.iv.1991, Y.F. Han; one female, Guangdong Prov., on Bamboo leaves, 29.iv.1992, Y.F. Han.</p></tp:treatment-sec><tp:treatment-sec sec-type="comments" id="SECID0EOIAE"><title>Comments.</title><p>This new species is similar to <italic><tp:taxon-name><tp:taxon-name-part taxon-name-part-type="genus" reg="Podothrips">P.</tp:taxon-name-part> <tp:taxon-name-part taxon-name-part-type="species" reg="sasacola">sasacola</tp:taxon-name-part></tp:taxon-name></italic> in forewing without duplicated cilia and body bicoloured, but differs in having all legs yellow with fore legs femora brown, antennal segment V–VI uniformly yellow and VII yellow with apical third brown (Fig. <xref ref-type="fig" rid="F3">20</xref>), meso- and metanotum brown, all developed pronotal setae expanded at apex (Fig. <xref ref-type="fig" rid="F1">1</xref>), and fore wing sub-basal setae S1 and S2 expanded (Fig. <xref ref-type="fig" rid="F2">12</xref>). In contrast, <italic><tp:taxon-name><tp:taxon-name-part taxon-name-part-type="genus" reg="Podothrips">P.</tp:taxon-name-part> <tp:taxon-name-part taxon-name-part-type="species" reg="sasacola">sasacola</tp:taxon-name-part></tp:taxon-name></italic> has all legs yellow, antennal segments V–VI yellow with apical half brown, VII uniformly brown, meso- and metanotum yellow (Fig. <xref ref-type="fig" rid="F3">21</xref>), pronotum <abbrev xmlns:xlink="http://www.w3.org/1999/xlink" xlink:title="anteroangular" id="ABBRID0E1JAE" xlink:type="simple">aa</abbrev>, <abbrev xmlns:xlink="http://www.w3.org/1999/xlink" xlink:title="midlateral" id="ABBRID0E5JAE" xlink:type="simple">ml</abbrev> and <abbrev xmlns:xlink="http://www.w3.org/1999/xlink" xlink:title="posteroangular" id="ABBRID0ECKAE" xlink:type="simple">pa</abbrev> pointed at apex, <abbrev xmlns:xlink="http://www.w3.org/1999/xlink" xlink:title="epimeral" id="ABBRID0EGKAE" xlink:type="simple">epim</abbrev> setae expanded (Fig. <xref ref-type="fig" rid="F1">5</xref>), and sub-basal setae S1 and S2 pointed (Fig. <xref ref-type="fig" rid="F2">11</xref>). It is also related to <italic><tp:taxon-name><tp:taxon-name-part taxon-name-part-type="genus" reg="Podothrips">P.</tp:taxon-name-part> <tp:taxon-name-part taxon-name-part-type="species" reg="odonaspicola">odonaspicola</tp:taxon-name-part></tp:taxon-name></italic> and <italic><tp:taxon-name><tp:taxon-name-part taxon-name-part-type="genus" reg="Podothrips">P.</tp:taxon-name-part> <tp:taxon-name-part taxon-name-part-type="species" reg="bicolor">bicolor</tp:taxon-name-part></tp:taxon-name></italic> Seshadri &amp; Ananthakrishnan in the bicoloured body, but this new species can be distinguished by forewing without duplicated cilia (forewing with duplicated cilia in <italic><tp:taxon-name><tp:taxon-name-part taxon-name-part-type="genus" reg="Podothrips">P.</tp:taxon-name-part> <tp:taxon-name-part taxon-name-part-type="species" reg="odonaspicola">odonaspicola</tp:taxon-name-part></tp:taxon-name></italic>), and fore tibia with distinct subapical tooth (fore tibia without distinct subapical tooth in <italic><tp:taxon-name><tp:taxon-name-part taxon-name-part-type="genus" reg="Podothrips">P.</tp:taxon-name-part> <tp:taxon-name-part taxon-name-part-type="species" reg="odonaspicola">odonaspicola</tp:taxon-name-part></tp:taxon-name></italic>) (Figs <xref ref-type="fig" rid="F1">1</xref>, <xref ref-type="fig" rid="F1">4</xref>), and by fore femora brown (all femora yellow in <italic><tp:taxon-name><tp:taxon-name-part taxon-name-part-type="genus" reg="Podothrips">P.</tp:taxon-name-part> <tp:taxon-name-part taxon-name-part-type="species" reg="bicolor">bicolor</tp:taxon-name-part></tp:taxon-name></italic>).</p></tp:treatment-sec><tp:treatment-sec sec-type="etymology" id="SECID0ERMAE"><title>Etymology.</title><p>This species name is composed of one Latin word, <italic><tp:taxon-name><tp:taxon-name-part taxon-name-part-type="genus" reg="Podothrips"/><tp:taxon-name-part taxon-name-part-type="species" reg="femoralis">femoralis</tp:taxon-name-part></tp:taxon-name></italic>, based on the brown fore femora.</p><fig id="F1" position="float" orientation="portrait"><object-id xmlns:xlink="http://www.w3.org/1999/xlink" content-type="doi" xlink:type="simple">10.3897/zookeys.882.39029.figures1-6</object-id><object-id xmlns:xlink="http://www.w3.org/1999/xlink" content-type="arpha" xlink:type="simple">5BC8C955-4AC6-5C36-B21C-33F25E835552</object-id><label>Figures 1–6.</label><caption><p><italic><tp:taxon-name><tp:taxon-name-part taxon-name-part-type="genus" reg="Podothrips">Podothrips</tp:taxon-name-part></tp:taxon-name></italic> species head, pronotum&amp; fore legs <bold>1</bold><italic><tp:taxon-name><tp:taxon-name-part taxon-name-part-type="genus" reg="Podothrips">P.</tp:taxon-name-part> <tp:taxon-name-part taxon-name-part-type="species" reg="femoralis">femoralis</tp:taxon-name-part></tp:taxon-name></italic> sp. nov. <bold>2</bold><italic><tp:taxon-name><tp:taxon-name-part taxon-name-part-type="genus" reg="Podothrips">P.</tp:taxon-name-part> <tp:taxon-name-part taxon-name-part-type="species" reg="lucasseni">lucasseni</tp:taxon-name-part></tp:taxon-name></italic><bold>3</bold><italic><tp:taxon-name><tp:taxon-name-part taxon-name-part-type="genus" reg="Podothrips">P.</tp:taxon-name-part> <tp:taxon-name-part taxon-name-part-type="species" reg="luteus">luteus</tp:taxon-name-part></tp:taxon-name></italic> (from <xref ref-type="bibr" rid="B11">Okajima1978</xref>) <bold>4</bold><italic><tp:taxon-name><tp:taxon-name-part taxon-name-part-type="genus" reg="Podothrips">P.</tp:taxon-name-part> <tp:taxon-name-part taxon-name-part-type="species" reg="odonaspicola">odonaspicola</tp:taxon-name-part></tp:taxon-name></italic><bold>5</bold><italic><tp:taxon-name><tp:taxon-name-part taxon-name-part-type="genus" reg="Podothrips">P.</tp:taxon-name-part> <tp:taxon-name-part taxon-name-part-type="species" reg="sasacola">sasacola</tp:taxon-name-part></tp:taxon-name></italic><bold>6</bold><italic><tp:taxon-name><tp:taxon-name-part taxon-name-part-type="genus" reg="Podothrips">P.</tp:taxon-name-part> <tp:taxon-name-part taxon-name-part-type="species" reg="semiflavus">semiflavus</tp:taxon-name-part></tp:taxon-name></italic>.</p></caption><graphic xmlns:xlink="http://www.w3.org/1999/xlink" xlink:href="zookeys-882-041-g001.jpg" position="float" orientation="portrait" xlink:type="simple" id="oo_349331.jpg"><uri content-type="original_file" xlink:type="simple">https://binary.pensoft.net/fig/349331</uri></graphic></fig></tp:treatment-sec><tp:treatment-sec><!--Section generated to contain objects referenced in tp:taxon-treatment.--><fig id="F2" position="float" orientation="portrait"><object-id xmlns:xlink="http://www.w3.org/1999/xlink" content-type="doi" xlink:type="simple">10.3897/zookeys.882.39029.figures7-16</object-id><object-id xmlns:xlink="http://www.w3.org/1999/xlink" content-type="arpha" xlink:type="simple">76830412-ED06-56A6-B40F-03786DE3D5CD</object-id><label>Figures 7–16.</label><caption><p><italic><tp:taxon-name><tp:taxon-name-part taxon-name-part-type="genus" reg="Podothrips">Podothrips</tp:taxon-name-part></tp:taxon-name></italic> species. <bold>7–10</bold> Antenna <bold>7</bold><italic><tp:taxon-name><tp:taxon-name-part taxon-name-part-type="genus" reg="Podothrips">P.</tp:taxon-name-part> <tp:taxon-name-part taxon-name-part-type="species" reg="femoralis">femoralis</tp:taxon-name-part></tp:taxon-name></italic> sp. nov. <bold>8</bold><italic><tp:taxon-name><tp:taxon-name-part taxon-name-part-type="genus" reg="Podothrips">P.</tp:taxon-name-part> <tp:taxon-name-part taxon-name-part-type="species" reg="odonaspicola">odonaspicola</tp:taxon-name-part></tp:taxon-name></italic><bold>9</bold><italic><tp:taxon-name><tp:taxon-name-part taxon-name-part-type="genus" reg="Podothrips">P.</tp:taxon-name-part> <tp:taxon-name-part taxon-name-part-type="species" reg="sasacola">sasacola</tp:taxon-name-part></tp:taxon-name></italic><bold>10</bold><italic><tp:taxon-name><tp:taxon-name-part taxon-name-part-type="genus" reg="Podothrips">P.</tp:taxon-name-part> <tp:taxon-name-part taxon-name-part-type="species" reg="semiflavus">semiflavus</tp:taxon-name-part></tp:taxon-name></italic>. <bold>11, 12</bold> Base of forewing <bold>11</bold><italic><tp:taxon-name><tp:taxon-name-part taxon-name-part-type="genus" reg="Podothrips">P.</tp:taxon-name-part> <tp:taxon-name-part taxon-name-part-type="species" reg="sasacola">sasacola</tp:taxon-name-part></tp:taxon-name></italic><bold>12</bold><italic><tp:taxon-name><tp:taxon-name-part taxon-name-part-type="genus" reg="Podothrips">P.</tp:taxon-name-part> <tp:taxon-name-part taxon-name-part-type="species" reg="femoralis">femoralis</tp:taxon-name-part></tp:taxon-name></italic> sp. nov. Some important features of <italic><tp:taxon-name><tp:taxon-name-part taxon-name-part-type="genus" reg="Podothrips">P.</tp:taxon-name-part> <tp:taxon-name-part taxon-name-part-type="species" reg="femoralis">femoralis</tp:taxon-name-part></tp:taxon-name></italic> sp. nov. <bold>13</bold> mesopresternum <bold>14</bold> Pelta <bold>15</bold> abdominal tergites IV–V <bold>16</bold> abdominal tergites IX–X.</p></caption><graphic xmlns:xlink="http://www.w3.org/1999/xlink" xlink:href="zookeys-882-041-g002.jpg" position="float" orientation="portrait" xlink:type="simple" id="oo_349332.jpg"><uri content-type="original_file" xlink:type="simple">https://binary.pensoft.net/fig/349332</uri></graphic></fig><fig id="F3" position="float" orientation="portrait"><object-id xmlns:xlink="http://www.w3.org/1999/xlink" content-type="doi" xlink:type="simple">10.3897/zookeys.882.39029.figures17-22</object-id><object-id xmlns:xlink="http://www.w3.org/1999/xlink" content-type="arpha" xlink:type="simple">372E8A8A-F323-5CDA-86A4-45E586AAED7D</object-id><label>Figures 17–22.</label><caption><p><italic><tp:taxon-name><tp:taxon-name-part taxon-name-part-type="genus" reg="Podothrips">Podothrips</tp:taxon-name-part></tp:taxon-name></italic> adult colour patterns <bold>17</bold><italic><tp:taxon-name><tp:taxon-name-part taxon-name-part-type="genus" reg="Podothrips">P.</tp:taxon-name-part> <tp:taxon-name-part taxon-name-part-type="species" reg="lucasseni">lucasseni</tp:taxon-name-part></tp:taxon-name></italic><bold>18</bold><italic><tp:taxon-name><tp:taxon-name-part taxon-name-part-type="genus" reg="Podothrips">P.</tp:taxon-name-part> <tp:taxon-name-part taxon-name-part-type="species" reg="odonaspicola">odonaspicola</tp:taxon-name-part></tp:taxon-name></italic><bold>19</bold><italic><tp:taxon-name><tp:taxon-name-part taxon-name-part-type="genus" reg="Podothrips">P.</tp:taxon-name-part> <tp:taxon-name-part taxon-name-part-type="species" reg="semiflavus">semiflavus</tp:taxon-name-part></tp:taxon-name></italic><bold>20</bold><italic><tp:taxon-name><tp:taxon-name-part taxon-name-part-type="genus" reg="Podothrips">P.</tp:taxon-name-part> <tp:taxon-name-part taxon-name-part-type="species" reg="femoralis">femoralis</tp:taxon-name-part></tp:taxon-name></italic> sp. nov. <bold>21</bold><italic><tp:taxon-name><tp:taxon-name-part taxon-name-part-type="genus" reg="Podothrips">P.</tp:taxon-name-part> <tp:taxon-name-part taxon-name-part-type="species" reg="sasacola">sasacola</tp:taxon-name-part></tp:taxon-name></italic>. Some important features of <italic><tp:taxon-name><tp:taxon-name-part taxon-name-part-type="genus" reg="Podothrips"/><tp:taxon-name-part taxon-name-part-type="species" reg="femoralis">femoralis</tp:taxon-name-part></tp:taxon-name></italic> sp. nov. <bold>22</bold> mesopresternum and metathoracic sternopleural sutures. Scale bars: 200 microns.</p></caption><graphic xmlns:xlink="http://www.w3.org/1999/xlink" xlink:href="zookeys-882-041-g003.jpg" position="float" orientation="portrait" xlink:type="simple" id="oo_349333.jpg"><uri content-type="original_file" xlink:type="simple">https://binary.pensoft.net/fig/349333</uri></graphic></fig></tp:treatment-sec><ref-list><ref id="B11"><mixed-citation xmlns:xlink="http://www.w3.org/1999/xlink" xlink:type="simple"><person-group><name name-style="western"><surname>Okajima</surname><given-names>S</given-names></name></person-group> (<year>1978</year>) <article-title>Notes on the <tp:taxon-name><tp:taxon-name-part taxon-name-part-type="order">Thysanoptera</tp:taxon-name-part></tp:taxon-name> from Southeast Asia, vol 1. On the genus <italic><tp:taxon-name><tp:taxon-name-part taxon-name-part-type="genus">Podothrips</tp:taxon-name-part></tp:taxon-name></italic> Hood (<tp:taxon-name><tp:taxon-name-part taxon-name-part-type="family">Phlaeothripidae</tp:taxon-name-part></tp:taxon-name>).</article-title><source>Kontyû</source><volume>46</volume>: <fpage>29</fpage>–<lpage>37</lpage>.</mixed-citation></ref></ref-list></tp:taxon-treatment>
