# Supplementary material for: Review of Podothrips from China (Thysanoptera, Phlaeothripidae), with one new species and three new records
Source: Zookeys. 2019 Oct 23;882:41–9. doi: 10.3897/zookeys.882.39029 (PMC6821825; doi:10.3897/zookeys.882.39029)
Supplement: XML Treatment for Podothrips lucasseni [file zookeys.882.39029-treatment3.xml]

<!DOCTYPE tp:taxon-treatment
  PUBLIC "-//TaxonX//DTD Taxonomic Treatment Publishing DTD v0 20100105//EN" "tax-treatment-NSO.dtd">
<tp:taxon-treatment xmlns:tp="http://www.plazi.org/taxpub"><tp:treatment-meta><kwd-group><label>Taxon classification</label><kwd><named-content xmlns:xlink="http://www.w3.org/1999/xlink" content-type="kingdom">Animalia</named-content></kwd><kwd><named-content xmlns:xlink="http://www.w3.org/1999/xlink" content-type="order">Thysanoptera</named-content></kwd><kwd><named-content xmlns:xlink="http://www.w3.org/1999/xlink" content-type="family">Phlaeothripidae</named-content></kwd></kwd-group><mixed-citation publication-type="journal"><person-group><name><surname>Dang</surname><given-names>Li-Hong</given-names></name><name><surname>Zhao</surname><given-names>Le</given-names></name><name><surname>Wang</surname><given-names>Xia</given-names></name><name><surname>Qiao</surname><given-names>Ge-Xia</given-names></name></person-group><article-title>Review of <italic><tp:taxon-name><tp:taxon-name-part taxon-name-part-type="genus" reg="Podothrips">Podothrips</tp:taxon-name-part></tp:taxon-name></italic> from China (<tp:taxon-name><tp:taxon-name-part taxon-name-part-type="order">Thysanoptera</tp:taxon-name-part></tp:taxon-name>, <tp:taxon-name><tp:taxon-name-part taxon-name-part-type="family">Phlaeothripidae</tp:taxon-name-part></tp:taxon-name>), with one new species and three new records</article-title><source>Zookeys</source><day>23</day><month>10</month><year>2019</year><volume>882</volume><fpage>41</fpage><lpage>49</lpage><pub-id pub-id-type="doi">10.3897/zookeys.882.39029</pub-id></mixed-citation></tp:treatment-meta><tp:nomenclature><tp:taxon-name><object-id xmlns:xlink="http://www.w3.org/1999/xlink" content-type="arpha" xlink:type="simple">93A266F9-C824-5B26-8E46-C0FBA4432D65</object-id>
            <tp:taxon-name-part taxon-name-part-type="genus" reg="Podothrips">Podothrips</tp:taxon-name-part>
            <tp:taxon-name-part taxon-name-part-type="species" reg="lucasseni">lucasseni</tp:taxon-name-part>
          </tp:taxon-name><tp:taxon-authority>(Krüger)</tp:taxon-authority><xref ref-type="fig" rid="F1">Figs 2</xref><xref ref-type="fig" rid="F3">, 17</xref><tp:nomenclature-citation-list><tp:nomenclature-citation><tp:taxon-name>
                <tp:taxon-name-part taxon-name-part-type="genus" reg="Phlaeothrips">Phlaeothrips</tp:taxon-name-part> <tp:taxon-name-part taxon-name-part-type="species" reg="lucasseni">lucasseni</tp:taxon-name-part></tp:taxon-name><comment>Krüger, 1890: 105.</comment></tp:nomenclature-citation></tp:nomenclature-citation-list></tp:nomenclature><tp:treatment-sec sec-type="remarks" id="SECID0EASAE"><title>Remarks.</title><p>Described from Java on sugar cane, and widely distributed in Asia, this is the only <italic><tp:taxon-name><tp:taxon-name-part taxon-name-part-type="genus" reg="Podothrips">Podothrips</tp:taxon-name-part></tp:taxon-name></italic> from China that is uniformly brown (Fig. <xref ref-type="fig" rid="F3">17</xref>). <italic><tp:taxon-name><tp:taxon-name-part taxon-name-part-type="genus" reg="Podothrips">P.</tp:taxon-name-part> <tp:taxon-name-part taxon-name-part-type="species" reg="hawaiiensis">hawaiiensis</tp:taxon-name-part></tp:taxon-name></italic> from Hawaii and <italic><tp:taxon-name><tp:taxon-name-part taxon-name-part-type="genus" reg="Podothrips">P.</tp:taxon-name-part> <tp:taxon-name-part taxon-name-part-type="species" reg="oryzae">oryzae</tp:taxon-name-part></tp:taxon-name></italic> from Thailand were placed as synonyms of <italic><tp:taxon-name><tp:taxon-name-part taxon-name-part-type="genus" reg="Podothrips">P.</tp:taxon-name-part> <tp:taxon-name-part taxon-name-part-type="species" reg="lucasseni">lucasseni</tp:taxon-name-part></tp:taxon-name></italic> by <xref ref-type="bibr" rid="B14">Ritchie (1974)</xref>. This species was recorded by <xref ref-type="bibr" rid="B12">Okajima (1986)</xref> from China (Taiwan), and a female and a male from Guizhou Province have been examined here.</p></tp:treatment-sec><tp:treatment-sec><!--Section generated to contain objects referenced in tp:taxon-treatment.--><fig id="F1" position="float" orientation="portrait"><object-id xmlns:xlink="http://www.w3.org/1999/xlink" content-type="doi" xlink:type="simple">10.3897/zookeys.882.39029.figures1-6</object-id><object-id xmlns:xlink="http://www.w3.org/1999/xlink" content-type="arpha" xlink:type="simple">5BC8C955-4AC6-5C36-B21C-33F25E835552</object-id><label>Figures 1–6.</label><caption><p><italic><tp:taxon-name><tp:taxon-name-part taxon-name-part-type="genus" reg="Podothrips">Podothrips</tp:taxon-name-part></tp:taxon-name></italic> species head, pronotum&amp; fore legs <bold>1</bold><italic><tp:taxon-name><tp:taxon-name-part taxon-name-part-type="genus" reg="Podothrips">P.</tp:taxon-name-part> <tp:taxon-name-part taxon-name-part-type="species" reg="femoralis">femoralis</tp:taxon-name-part></tp:taxon-name></italic> sp. nov. <bold>2</bold><italic><tp:taxon-name><tp:taxon-name-part taxon-name-part-type="genus" reg="Podothrips">P.</tp:taxon-name-part> <tp:taxon-name-part taxon-name-part-type="species" reg="lucasseni">lucasseni</tp:taxon-name-part></tp:taxon-name></italic><bold>3</bold><italic><tp:taxon-name><tp:taxon-name-part taxon-name-part-type="genus" reg="Podothrips">P.</tp:taxon-name-part> <tp:taxon-name-part taxon-name-part-type="species" reg="luteus">luteus</tp:taxon-name-part></tp:taxon-name></italic> (from <xref ref-type="bibr" rid="B11">Okajima1978</xref>) <bold>4</bold><italic><tp:taxon-name><tp:taxon-name-part taxon-name-part-type="genus" reg="Podothrips">P.</tp:taxon-name-part> <tp:taxon-name-part taxon-name-part-type="species" reg="odonaspicola">odonaspicola</tp:taxon-name-part></tp:taxon-name></italic><bold>5</bold><italic><tp:taxon-name><tp:taxon-name-part taxon-name-part-type="genus" reg="Podothrips">P.</tp:taxon-name-part> <tp:taxon-name-part taxon-name-part-type="species" reg="sasacola">sasacola</tp:taxon-name-part></tp:taxon-name></italic><bold>6</bold><italic><tp:taxon-name><tp:taxon-name-part taxon-name-part-type="genus" reg="Podothrips">P.</tp:taxon-name-part> <tp:taxon-name-part taxon-name-part-type="species" reg="semiflavus">semiflavus</tp:taxon-name-part></tp:taxon-name></italic>.</p></caption><graphic xmlns:xlink="http://www.w3.org/1999/xlink" xlink:href="zookeys-882-041-g001.jpg" position="float" orientation="portrait" xlink:type="simple" id="oo_349331.jpg"><uri content-type="original_file" xlink:type="simple">https://binary.pensoft.net/fig/349331</uri></graphic></fig><fig id="F3" position="float" orientation="portrait"><object-id xmlns:xlink="http://www.w3.org/1999/xlink" content-type="doi" xlink:type="simple">10.3897/zookeys.882.39029.figures17-22</object-id><object-id xmlns:xlink="http://www.w3.org/1999/xlink" content-type="arpha" xlink:type="simple">372E8A8A-F323-5CDA-86A4-45E586AAED7D</object-id><label>Figures 17–22.</label><caption><p><italic><tp:taxon-name><tp:taxon-name-part taxon-name-part-type="genus" reg="Podothrips">Podothrips</tp:taxon-name-part></tp:taxon-name></italic> adult colour patterns <bold>17</bold><italic><tp:taxon-name><tp:taxon-name-part taxon-name-part-type="genus" reg="Podothrips">P.</tp:taxon-name-part> <tp:taxon-name-part taxon-name-part-type="species" reg="lucasseni">lucasseni</tp:taxon-name-part></tp:taxon-name></italic><bold>18</bold><italic><tp:taxon-name><tp:taxon-name-part taxon-name-part-type="genus" reg="Podothrips">P.</tp:taxon-name-part> <tp:taxon-name-part taxon-name-part-type="species" reg="odonaspicola">odonaspicola</tp:taxon-name-part></tp:taxon-name></italic><bold>19</bold><italic><tp:taxon-name><tp:taxon-name-part taxon-name-part-type="genus" reg="Podothrips">P.</tp:taxon-name-part> <tp:taxon-name-part taxon-name-part-type="species" reg="semiflavus">semiflavus</tp:taxon-name-part></tp:taxon-name></italic><bold>20</bold><italic><tp:taxon-name><tp:taxon-name-part taxon-name-part-type="genus" reg="Podothrips">P.</tp:taxon-name-part> <tp:taxon-name-part taxon-name-part-type="species" reg="femoralis">femoralis</tp:taxon-name-part></tp:taxon-name></italic> sp. nov. <bold>21</bold><italic><tp:taxon-name><tp:taxon-name-part taxon-name-part-type="genus" reg="Podothrips">P.</tp:taxon-name-part> <tp:taxon-name-part taxon-name-part-type="species" reg="sasacola">sasacola</tp:taxon-name-part></tp:taxon-name></italic>. Some important features of <italic><tp:taxon-name><tp:taxon-name-part taxon-name-part-type="genus" reg="Podothrips"/><tp:taxon-name-part taxon-name-part-type="species" reg="femoralis">femoralis</tp:taxon-name-part></tp:taxon-name></italic> sp. nov. <bold>22</bold> mesopresternum and metathoracic sternopleural sutures. Scale bars: 200 microns.</p></caption><graphic xmlns:xlink="http://www.w3.org/1999/xlink" xlink:href="zookeys-882-041-g003.jpg" position="float" orientation="portrait" xlink:type="simple" id="oo_349333.jpg"><uri content-type="original_file" xlink:type="simple">https://binary.pensoft.net/fig/349333</uri></graphic></fig></tp:treatment-sec><ref-list><ref id="B11"><mixed-citation xmlns:xlink="http://www.w3.org/1999/xlink" xlink:type="simple"><person-group><name name-style="western"><surname>Okajima</surname><given-names>S</given-names></name></person-group> (<year>1978</year>) <article-title>Notes on the <tp:taxon-name><tp:taxon-name-part taxon-name-part-type="order">Thysanoptera</tp:taxon-name-part></tp:taxon-name> from Southeast Asia, vol 1. On the genus <italic><tp:taxon-name><tp:taxon-name-part taxon-name-part-type="genus">Podothrips</tp:taxon-name-part></tp:taxon-name></italic> Hood (<tp:taxon-name><tp:taxon-name-part taxon-name-part-type="family">Phlaeothripidae</tp:taxon-name-part></tp:taxon-name>).</article-title><source>Kontyû</source><volume>46</volume>: <fpage>29</fpage>–<lpage>37</lpage>.</mixed-citation></ref><ref id="B14"><mixed-citation xmlns:xlink="http://www.w3.org/1999/xlink" xlink:type="simple"><person-group><name name-style="western"><surname>Ritchie</surname><given-names>JM</given-names></name></person-group> (<year>1974</year>) <article-title>A revision of the grass-living genus <italic><tp:taxon-name><tp:taxon-name-part taxon-name-part-type="genus">Podothrips</tp:taxon-name-part></tp:taxon-name></italic> (<tp:taxon-name><tp:taxon-name-part taxon-name-part-type="order">Thysanoptera</tp:taxon-name-part></tp:taxon-name>: <tp:taxon-name><tp:taxon-name-part taxon-name-part-type="family">Phlaeothripidae</tp:taxon-name-part></tp:taxon-name>.</article-title><source>Journal of Entomology (B)</source><volume>43</volume>: <fpage>261</fpage>–<lpage>282</lpage>. <ext-link xlink:type="simple" ext-link-type="doi" xlink:href="10.1111/j.1365-3113.1975.tb00135.x">https://doi.org/10.1111/j.1365-3113.1975.tb00135.x</ext-link></mixed-citation></ref><ref id="B12"><mixed-citation xmlns:xlink="http://www.w3.org/1999/xlink" xlink:type="simple"><person-group><name name-style="western"><surname>Okajima</surname><given-names>S</given-names></name></person-group> (<year>1986</year>) <article-title>Studies on the genus <italic><tp:taxon-name><tp:taxon-name-part taxon-name-part-type="genus">Podothrips</tp:taxon-name-part></tp:taxon-name></italic> Hood from Taiwan, with description of a new species (<tp:taxon-name><tp:taxon-name-part taxon-name-part-type="order">Thysanoptera</tp:taxon-name-part></tp:taxon-name>, <tp:taxon-name><tp:taxon-name-part taxon-name-part-type="family">Phlaeothripidae</tp:taxon-name-part></tp:taxon-name>).</article-title><source>Kontyû</source><volume>54</volume>: <fpage>713</fpage>–<lpage>718</lpage>.</mixed-citation></ref></ref-list></tp:taxon-treatment>
