# Supplementary material for: Review of Podothrips from China (Thysanoptera, Phlaeothripidae), with one new species and three new records
Source: Zookeys. 2019 Oct 23;882:41–9. doi: 10.3897/zookeys.882.39029 (PMC6821825; doi:10.3897/zookeys.882.39029)
Supplement: XML Treatment for Podothrips odonaspicola [file zookeys.882.39029-treatment5.xml]

<!DOCTYPE tp:taxon-treatment
  PUBLIC "-//TaxonX//DTD Taxonomic Treatment Publishing DTD v0 20100105//EN" "tax-treatment-NSO.dtd">
<tp:taxon-treatment xmlns:tp="http://www.plazi.org/taxpub"><tp:treatment-meta><kwd-group><label>Taxon classification</label><kwd><named-content xmlns:xlink="http://www.w3.org/1999/xlink" content-type="kingdom">Animalia</named-content></kwd><kwd><named-content xmlns:xlink="http://www.w3.org/1999/xlink" content-type="order">Thysanoptera</named-content></kwd><kwd><named-content xmlns:xlink="http://www.w3.org/1999/xlink" content-type="family">Phlaeothripidae</named-content></kwd></kwd-group><mixed-citation publication-type="journal"><person-group><name><surname>Dang</surname><given-names>Li-Hong</given-names></name><name><surname>Zhao</surname><given-names>Le</given-names></name><name><surname>Wang</surname><given-names>Xia</given-names></name><name><surname>Qiao</surname><given-names>Ge-Xia</given-names></name></person-group><article-title>Review of <italic><tp:taxon-name><tp:taxon-name-part taxon-name-part-type="genus" reg="Podothrips">Podothrips</tp:taxon-name-part></tp:taxon-name></italic> from China (<tp:taxon-name><tp:taxon-name-part taxon-name-part-type="order">Thysanoptera</tp:taxon-name-part></tp:taxon-name>, <tp:taxon-name><tp:taxon-name-part taxon-name-part-type="family">Phlaeothripidae</tp:taxon-name-part></tp:taxon-name>), with one new species and three new records</article-title><source>Zookeys</source><day>23</day><month>10</month><year>2019</year><volume>882</volume><fpage>41</fpage><lpage>49</lpage><pub-id pub-id-type="doi">10.3897/zookeys.882.39029</pub-id></mixed-citation></tp:treatment-meta><tp:nomenclature><tp:taxon-name><object-id xmlns:xlink="http://www.w3.org/1999/xlink" content-type="arpha" xlink:type="simple">926F6C41-AF7A-5FE4-BB44-4C714CA3257C</object-id>
            <tp:taxon-name-part taxon-name-part-type="genus" reg="Podothrips">Podothrips</tp:taxon-name-part>
            <tp:taxon-name-part taxon-name-part-type="species" reg="odonaspicola">odonaspicola</tp:taxon-name-part>
          </tp:taxon-name><tp:taxon-authority>(Kurosawa)</tp:taxon-authority><xref ref-type="fig" rid="F1">Figs 4</xref><xref ref-type="fig" rid="F2">, 8</xref><xref ref-type="fig" rid="F3">, 18</xref><tp:nomenclature-citation-list><tp:nomenclature-citation><tp:taxon-name>
                <tp:taxon-name-part taxon-name-part-type="genus" reg="Haplothrips">Haplothrips</tp:taxon-name-part> <tp:taxon-name-part taxon-name-part-type="species" reg="odonaspicola">odonaspicola</tp:taxon-name-part></tp:taxon-name><comment>Kurosawa, 1937: 266.</comment></tp:nomenclature-citation></tp:nomenclature-citation-list></tp:nomenclature><tp:treatment-sec sec-type="remarks" id="SECID0EWXAE"><title>Remarks.</title><p>Described from Japan (Tokyo) on bamboo leaf sheaths, this species is recorded here from China (Sichuan, Hubei) for the first time, based on three females. The brown thorax and yellow abdominal pattern are similar to the new species, <italic><tp:taxon-name><tp:taxon-name-part taxon-name-part-type="genus" reg="Podothrips">P.</tp:taxon-name-part> <tp:taxon-name-part taxon-name-part-type="species" reg="femoralis">femoralis</tp:taxon-name-part></tp:taxon-name></italic>, but it may be distinguished by the forewing with duplicated cilia and fore tibia without distinct subapical tooth (Fig. <xref ref-type="fig" rid="F1">4</xref>).</p><fig id="F2" position="float" orientation="portrait"><object-id xmlns:xlink="http://www.w3.org/1999/xlink" content-type="doi" xlink:type="simple">10.3897/zookeys.882.39029.figures7-16</object-id><object-id xmlns:xlink="http://www.w3.org/1999/xlink" content-type="arpha" xlink:type="simple">76830412-ED06-56A6-B40F-03786DE3D5CD</object-id><label>Figures 7–16.</label><caption><p><italic><tp:taxon-name><tp:taxon-name-part taxon-name-part-type="genus" reg="Podothrips">Podothrips</tp:taxon-name-part></tp:taxon-name></italic> species. <bold>7–10</bold> Antenna <bold>7</bold><italic><tp:taxon-name><tp:taxon-name-part taxon-name-part-type="genus" reg="Podothrips">P.</tp:taxon-name-part> <tp:taxon-name-part taxon-name-part-type="species" reg="femoralis">femoralis</tp:taxon-name-part></tp:taxon-name></italic> sp. nov. <bold>8</bold><italic><tp:taxon-name><tp:taxon-name-part taxon-name-part-type="genus" reg="Podothrips">P.</tp:taxon-name-part> <tp:taxon-name-part taxon-name-part-type="species" reg="odonaspicola">odonaspicola</tp:taxon-name-part></tp:taxon-name></italic><bold>9</bold><italic><tp:taxon-name><tp:taxon-name-part taxon-name-part-type="genus" reg="Podothrips">P.</tp:taxon-name-part> <tp:taxon-name-part taxon-name-part-type="species" reg="sasacola">sasacola</tp:taxon-name-part></tp:taxon-name></italic><bold>10</bold><italic><tp:taxon-name><tp:taxon-name-part taxon-name-part-type="genus" reg="Podothrips">P.</tp:taxon-name-part> <tp:taxon-name-part taxon-name-part-type="species" reg="semiflavus">semiflavus</tp:taxon-name-part></tp:taxon-name></italic>. <bold>11, 12</bold> Base of forewing <bold>11</bold><italic><tp:taxon-name><tp:taxon-name-part taxon-name-part-type="genus" reg="Podothrips">P.</tp:taxon-name-part> <tp:taxon-name-part taxon-name-part-type="species" reg="sasacola">sasacola</tp:taxon-name-part></tp:taxon-name></italic><bold>12</bold><italic><tp:taxon-name><tp:taxon-name-part taxon-name-part-type="genus" reg="Podothrips">P.</tp:taxon-name-part> <tp:taxon-name-part taxon-name-part-type="species" reg="femoralis">femoralis</tp:taxon-name-part></tp:taxon-name></italic> sp. nov. Some important features of <italic><tp:taxon-name><tp:taxon-name-part taxon-name-part-type="genus" reg="Podothrips">P.</tp:taxon-name-part> <tp:taxon-name-part taxon-name-part-type="species" reg="femoralis">femoralis</tp:taxon-name-part></tp:taxon-name></italic> sp. nov. <bold>13</bold> mesopresternum <bold>14</bold> Pelta <bold>15</bold> abdominal tergites IV–V <bold>16</bold> abdominal tergites IX–X.</p></caption><graphic xmlns:xlink="http://www.w3.org/1999/xlink" xlink:href="zookeys-882-041-g002.jpg" position="float" orientation="portrait" xlink:type="simple" id="oo_349332.jpg"><uri content-type="original_file" xlink:type="simple">https://binary.pensoft.net/fig/349332</uri></graphic></fig></tp:treatment-sec><tp:treatment-sec><!--Section generated to contain objects referenced in tp:taxon-treatment.--><fig id="F1" position="float" orientation="portrait"><object-id xmlns:xlink="http://www.w3.org/1999/xlink" content-type="doi" xlink:type="simple">10.3897/zookeys.882.39029.figures1-6</object-id><object-id xmlns:xlink="http://www.w3.org/1999/xlink" content-type="arpha" xlink:type="simple">5BC8C955-4AC6-5C36-B21C-33F25E835552</object-id><label>Figures 1–6.</label><caption><p><italic><tp:taxon-name><tp:taxon-name-part taxon-name-part-type="genus" reg="Podothrips">Podothrips</tp:taxon-name-part></tp:taxon-name></italic> species head, pronotum&amp; fore legs <bold>1</bold><italic><tp:taxon-name><tp:taxon-name-part taxon-name-part-type="genus" reg="Podothrips">P.</tp:taxon-name-part> <tp:taxon-name-part taxon-name-part-type="species" reg="femoralis">femoralis</tp:taxon-name-part></tp:taxon-name></italic> sp. nov. <bold>2</bold><italic><tp:taxon-name><tp:taxon-name-part taxon-name-part-type="genus" reg="Podothrips">P.</tp:taxon-name-part> <tp:taxon-name-part taxon-name-part-type="species" reg="lucasseni">lucasseni</tp:taxon-name-part></tp:taxon-name></italic><bold>3</bold><italic><tp:taxon-name><tp:taxon-name-part taxon-name-part-type="genus" reg="Podothrips">P.</tp:taxon-name-part> <tp:taxon-name-part taxon-name-part-type="species" reg="luteus">luteus</tp:taxon-name-part></tp:taxon-name></italic> (from <xref ref-type="bibr" rid="B11">Okajima1978</xref>) <bold>4</bold><italic><tp:taxon-name><tp:taxon-name-part taxon-name-part-type="genus" reg="Podothrips">P.</tp:taxon-name-part> <tp:taxon-name-part taxon-name-part-type="species" reg="odonaspicola">odonaspicola</tp:taxon-name-part></tp:taxon-name></italic><bold>5</bold><italic><tp:taxon-name><tp:taxon-name-part taxon-name-part-type="genus" reg="Podothrips">P.</tp:taxon-name-part> <tp:taxon-name-part taxon-name-part-type="species" reg="sasacola">sasacola</tp:taxon-name-part></tp:taxon-name></italic><bold>6</bold><italic><tp:taxon-name><tp:taxon-name-part taxon-name-part-type="genus" reg="Podothrips">P.</tp:taxon-name-part> <tp:taxon-name-part taxon-name-part-type="species" reg="semiflavus">semiflavus</tp:taxon-name-part></tp:taxon-name></italic>.</p></caption><graphic xmlns:xlink="http://www.w3.org/1999/xlink" xlink:href="zookeys-882-041-g001.jpg" position="float" orientation="portrait" xlink:type="simple" id="oo_349331.jpg"><uri content-type="original_file" xlink:type="simple">https://binary.pensoft.net/fig/349331</uri></graphic></fig><fig id="F3" position="float" orientation="portrait"><object-id xmlns:xlink="http://www.w3.org/1999/xlink" content-type="doi" xlink:type="simple">10.3897/zookeys.882.39029.figures17-22</object-id><object-id xmlns:xlink="http://www.w3.org/1999/xlink" content-type="arpha" xlink:type="simple">372E8A8A-F323-5CDA-86A4-45E586AAED7D</object-id><label>Figures 17–22.</label><caption><p><italic><tp:taxon-name><tp:taxon-name-part taxon-name-part-type="genus" reg="Podothrips">Podothrips</tp:taxon-name-part></tp:taxon-name></italic> adult colour patterns <bold>17</bold><italic><tp:taxon-name><tp:taxon-name-part taxon-name-part-type="genus" reg="Podothrips">P.</tp:taxon-name-part> <tp:taxon-name-part taxon-name-part-type="species" reg="lucasseni">lucasseni</tp:taxon-name-part></tp:taxon-name></italic><bold>18</bold><italic><tp:taxon-name><tp:taxon-name-part taxon-name-part-type="genus" reg="Podothrips">P.</tp:taxon-name-part> <tp:taxon-name-part taxon-name-part-type="species" reg="odonaspicola">odonaspicola</tp:taxon-name-part></tp:taxon-name></italic><bold>19</bold><italic><tp:taxon-name><tp:taxon-name-part taxon-name-part-type="genus" reg="Podothrips">P.</tp:taxon-name-part> <tp:taxon-name-part taxon-name-part-type="species" reg="semiflavus">semiflavus</tp:taxon-name-part></tp:taxon-name></italic><bold>20</bold><italic><tp:taxon-name><tp:taxon-name-part taxon-name-part-type="genus" reg="Podothrips">P.</tp:taxon-name-part> <tp:taxon-name-part taxon-name-part-type="species" reg="femoralis">femoralis</tp:taxon-name-part></tp:taxon-name></italic> sp. nov. <bold>21</bold><italic><tp:taxon-name><tp:taxon-name-part taxon-name-part-type="genus" reg="Podothrips">P.</tp:taxon-name-part> <tp:taxon-name-part taxon-name-part-type="species" reg="sasacola">sasacola</tp:taxon-name-part></tp:taxon-name></italic>. Some important features of <italic><tp:taxon-name><tp:taxon-name-part taxon-name-part-type="genus" reg="Podothrips"/><tp:taxon-name-part taxon-name-part-type="species" reg="femoralis">femoralis</tp:taxon-name-part></tp:taxon-name></italic> sp. nov. <bold>22</bold> mesopresternum and metathoracic sternopleural sutures. Scale bars: 200 microns.</p></caption><graphic xmlns:xlink="http://www.w3.org/1999/xlink" xlink:href="zookeys-882-041-g003.jpg" position="float" orientation="portrait" xlink:type="simple" id="oo_349333.jpg"><uri content-type="original_file" xlink:type="simple">https://binary.pensoft.net/fig/349333</uri></graphic></fig></tp:treatment-sec><ref-list><ref id="B11"><mixed-citation xmlns:xlink="http://www.w3.org/1999/xlink" xlink:type="simple"><person-group><name name-style="western"><surname>Okajima</surname><given-names>S</given-names></name></person-group> (<year>1978</year>) <article-title>Notes on the <tp:taxon-name><tp:taxon-name-part taxon-name-part-type="order">Thysanoptera</tp:taxon-name-part></tp:taxon-name> from Southeast Asia, vol 1. On the genus <italic><tp:taxon-name><tp:taxon-name-part taxon-name-part-type="genus">Podothrips</tp:taxon-name-part></tp:taxon-name></italic> Hood (<tp:taxon-name><tp:taxon-name-part taxon-name-part-type="family">Phlaeothripidae</tp:taxon-name-part></tp:taxon-name>).</article-title><source>Kontyû</source><volume>46</volume>: <fpage>29</fpage>–<lpage>37</lpage>.</mixed-citation></ref></ref-list></tp:taxon-treatment>
